# Supplementary material for: What do we mean by individual capacity strengthening for primary health care in low- and middle-income countries? A systematic scoping review to improve conceptual clarity
Source: Hum Resour Health. 2021 Jan 6;19:5. doi: 10.1186/s12960-020-00547-y (PMC7789571; doi:10.1186/s12960-020-00547-y)
Supplement: Supplementary file 2 — Additional file 2: Data extraction tables. [file 12960_2020_547_MOESM2_ESM.xlsx]

## Sheet: Additional File 2
Article				Population		Intervention				Capacity Measure			Outcomes		Quality
Author	Year	Country	Overall Research Approach	Cadre	N=	Objective	Resources Used	Conceptual Frame	Duration	Measures Used to Determine Capacity Strengthening	Categorisation of Measure (Objective or Subjective)	Tools to Capture Capacity Change	Domains	Results	MMAT Score
Abrahams-Gessel, S	2015	Bangladesh, Guatemala, Mexico, and South Africa	Mixed Methods	Community Health Workers	64 enrolled in training; 42 completed field work, with 8 withdraws and rest unfit	To conduct population-based screening for persons at risk, has the potential to mitigate the impact of CVD on vulnerable populations	Developed training manuals for CVD context knowledge deveoped.	Community Health Worker Training	1-2 weeks	Immediately prior to, and after, training, a test covering content knowledge about CVD and its risk factors was administered. The post-training test included additional practical components testing skills for obtaining anthropomorphic measures and blood pressure, and the use of the risk tool to calculate a CVD risk score. Three to six months after the completion of field work, a second post-train…	Objective	Written tests were used to assess CHWs’ acquisition of content knowledge during training. Focus group discussions conducted to capture their training and fieldwork experiences	Knowledge and Skills	Training was effective at increasing the CHWs’ content knowledge of cardiovascular disease (CVD) and this knowledge was largely retained up to six months after the completion of field work. The mean scores across all sites increased from pre-training to post-training, with increases_x000D_ ranging from 7% in Mexico, to 39% in South Africa (Figure 2). Between the completion of training and field w…	5
Al Shdaifat et al	2019	Jordan	Cohort Study	General Practitioners	84	To describe and evaluate one of the first low-cost training programmes with both didactics and on-the-job components, designed to enhance the knowledge and clinical skills of general practitioners delivering primary care.	The three-stage programme included needs assessment, didactics and on-thejob coaching. First, the learning needs and baseline knowledge of the trainees were assessed and the findings guided curriculum development. During the second stage, 48 hours of didactics covered topics such as communications skills and disease management. The third stage was delivered one on one in the trainee’s clinical se…	The Family Health Team approach as part of its reform agenda in 2013.12 This is a comprehensive person-centred and family-centred model which moves from the historical vertical approach where patients went to different clinics to address different needs such as immunisations, school health, non-communicable or chronic diseases (NCD) and reproductive issues. With the new model, a family receives t…	2 days	Preknowledge and postknowledge assessments. The clinical checklist, developed for the programme, assessed eight domains of clinical skills such as communication and history taking on a five-point Likert scale during the patient interaction.	Objective	Observation Checklist	Knowledge	Preknowledge and postknowledge assessments demonstrated significantly improved scores, 46% to 81% (p<0.0001). Trainee’s clinical checklist scores improved over the assessment intervals. Satisfaction with the training was high.	4
Ameme, D.K.	2016	Ghana	Quantitative Descriptive	Medical Officer; Disease Control Officer; Nurse; Veterinary Field Technician; Health Information Officer	32	To train on public health surveillance and disease outbreak investigation and response with a focus on Ebola Virus Disease.	Field Epidemiology Training Programs	Field Epidemiology Training Programes (both didactic and fieldwork)	2 weeks	Baseline and endline knowledge through a set of 16 questions covering all the major areas of the course content. The level of knowledge was classified into three categories: poor (below 11), fair (between 11 and 15) and good (16 or more).	Objective	Participants’ knowledge gain was assessed by a pretest posttest interventional study design. A set of 16 questions covering all the major areas of the course content were asked before and after the course.	Knowledge. Also mentions skills to conduct public health surveillance and outbreak investigation tasks with minimal supervision, but does not record skills.	Before workshop; 9 (27.27%) participants = poor knowledge; 22 (66.67%) = fair knowledge; 2 (6.06%) = good knowledge on public health surveillance and outbreak investigation and response. After the training, none = poor knowledge, 3 (9.09%) = fair knowledge; 30 (90.90%) = good knowledge. The outcome measure was the gain in knowledge of the participants and to what extent this knowledge gain has be…	5
André, A. MacKenzie et al.	2017	24 Countries in Africa and Southern Asia	Quantitiative Descriptive	District Surveillance Officers	1354	To train local public health staff to improve surveillance quality in their jurisdictions, which can be a valuable strategy to strengthen the capacity of countries to more rapidly detect, respond to, and contain public health emergencies at the source. And, to promote critical thinking by district level surveillance officers who are responsible for the data.	Field Epidemiology Training Programs. Three workshops interspersed with on-the-job projects. Integrated Disease Surveillance and Response (IDSR) framework, used in 43 of 46 countries in the WHO Regional Office for Africa	Integrated Disease Surveillance and Response (IDSR) framework,	12 weeks (3 months)	Surveillance capacity measured objectively through identification, monitoring, investigation and response, etc. Also reported through the numbers of people who did a field investigation post-training (this was reported from across the various participating countries).	Objective	Weekly surveillance data collected from three of 24 countries	Knowledge and Timeliness	Knowledge of data quality and critical thinking (latter not measured). The timeliness of surveillance reporting, defined as the proportion of weekly surveillance reports delivered to the district level by a predetermined deadline, from these 3 programs increased from an average timeliness rate of 33% in week 1 to 96% in week 12.	0
Asibon et al	2020	Malawi	Mixed Methods	Nurses	113	To evaluate whether peer mentorship was an effective and sustainable way of improving and maintaining knowledge and skills on neonatal continuous positive airway pressure (CPAP) in a low‐resource setting with a high turnover of healthcare providers.	Mentorship Tools (training materials and competency tests)	Neonatal Continuous Positive Airway Pressure	1 week	Observation and Self-Evaluation: Competency was assessed by asking individual mentees to demonstrate each skill and recording yes or no on the check‐list. The checklist also allowed mentors to identify specific target areas that needed to be emphasised during mentorship, as well as observations on the general attitude and performance of each mentee. Mentees also filled out a self‐evaluation check…	Objective	Observation Checklists	Knowledge, Skills	In the 3 months before and after mentorship, the average CPAP competency score increased from 32 ± 4% to 97 ± 2%, while CPAP usage increased from 7% to 23% among eligible neonates. Survival following CPAP mentorship increased from 23% to 35%, but this was not significant due to the small sample size. Both mentees and mentors reported useful transfers of knowledge and skills when using CPAP.	3
Bemah et al	2019	Liberia	Quantiative Descriptive	Health Care Worker	5518 (over two years) (923 international and 4594 national)	To ensure HCW safety, improving effectiveness and quality of care for patients in the Ebola treatment units (ETUs), and fight the epidemic through patient care and isolation the epidemic through patient care and isolation to prevent further spread.	To strengthen local capacity and combat disease transmission, various healthcare worker (HCW) trainings, including the Ebola treatment unit (ETU) training, safe & quality services (SQS) training and rapid response team (RRT), were developed and implemented between 2014 and 2017. Safe and Quality Service (SQS) Training Package: an approach to restoring and building healthcare workers confidence, k…	The package was an adoption and adaptation of existing WHO Ebola response training packages, included IPC (standard and additional precautions), EVD case management, safe burials, amongst other key components required to work in an ETU	8 days	Knowledge on clinical care and IPC concepts, 9 - item questionnaires / observation of response capacity / likert scales to measure confidence	Objective and Subjective	Pre-post knowledge tests, simulation observation and self-reported confidence	Confidence, Knowledge, Skills	The knowledge gained among clinicians ranged from 15% to 48%; the highest gain was in the EVD, and surveillance modules and the lowest was in the IPC module. The knowledge gained among non-clinicians ranged from 14% to 23%; the highest gain was in the IPC module, and the lowest was in the EVD module. Participants ranked their confidence in key aspects of health system using a 1-5 Likert scale. Co…	2
Bikinesi	2020	Namibia	Mixed Methods	Healthcare Workers	155	To strengthen clinical capacity, improve professional satisfaction, and reduce isolation while addressing HIV service challenges during decentralization of antiretroviral therapy.	Curriculum developed in consultation with providers, mentors, and technical experts, covering clinical subject areas including opportunistic infections, antiretroviral therapy, prevention of mother to child transmission, tuberculosis co-infection, counseling discordant couples, and pediatric disclosure.	Case-based community of practice education and training sessions	11 months	A 25- question clinical knowledge assessment using the MoHSS core competencies for clinical providers (physicians and nurses), the fifth edition of the Namibian National HIV Treatment Guidelines, input from the international Project ECHO consortium, and a rapid needs assessment. The same paper-based assessment was conducted at two points in time: once just prior to the first Project ECHO session …	Objective and Subjective	Pre/post program assessments of healthcare worker knowledge, self-efficacy, and professional satisfaction; assessment of continuing professional development (CPD) credit acquisition;	Knowledge, Self-Efficacy; Professional Satisfaction	Knowledge of clinical HIV improved 17.8% overall (95% confidence interval 12.2–23.5%) and 22.3% (95% confidence interval 13.2–31.5%) for nurses. Professional satisfaction increased 30 percentage points. Most participants experienced reduced professional isolation (66%) and improved CPD credit access (57%).	4
Blignaut et al	2012	Sri Lanka	Mixed Methods	Medical Officers in Mental Health	44	Phase One: To increase knowledge and understanding of depression and bi-polar disorder and to build skills and confidence in their recognition and management. Phase two: to raise awareness of mood disorders	Trainings and activities, conferences, workshops	Training for the Identification and Management of Mood Disorders	2 years	Knowledge was through a pre- and post- test. While skills are identified, they were not directly measured. Rather, it was attitudes and confidence, which were self-reported 6 months after the workshop. This questionnaire asked about their experience of learning in day-to-day practice.	Subjective	Questionnaires, Self Evaluation	Knowledge, Skills and Confidence	Post-training, all were very or moderately confident in their ability to identify and manage depression and diagnose the depression sub-types, while 75% were confident about applying basic psychological interventions for mood disorders. Improvement in managing mod disorders: n = 44. 4.5 ± 2.5 vs. 6.2 ± 2.0, CI = 0.86-2.71, p=.0002.	3
Burnett et al	2018	Uganda	Mixed Methods	Mid-Level Practitioners including Clinical Officers, Nurses, and Midwives.	72	The Integrated Infectious Diseases Capacity Building Evaluation compared training alone with training combined with on-site support (OSS).	Training and On Site Support. The full protocol is available as a supplementary file in Weaver et al.12 A consort checklist is available as Supplemental Digital Content File 1, http://links.lww.com/ QAI/B128.	A training program for MLPs on the integrated management of infectious diseases (IMID) and IMID training combined on-site support (OSS).	5 weeks	Clinical faculty assessed MLP HIV clinical practice on 6 tasks: history taking, physical examination, laboratory investigations, diagnosis, treatment, and patient education	Objective	Observation	Practice	Training alone and training combined with OSS significantly improved clinical practice in patient history taking (13% and 24% increase, respectively), physical examination (54% and 71%), laboratory investigations (32% and 20%), and diagnosis (31% and 51%). Combined training and OSS also improved patient education significantly (72% increase). Effect sizes for training combined with OSS were large…	4
Chaoniyom, W. et al	2005	Thailand	Mixed Methods	Family Health Leaders	36	To strengthen the FHLs’ capability to sustain community-based health promotion and network establishment. The intervention emphasized enhancing the FHLs’ knowledge, ability, leadership and motivation to advance health promotion activities.	Training curriculum and manual for facilitators and FHLs were developed in the pilot study. The pre- and post-intervention tests for the facilitators consisted of 3 parts: Part 1 comprised closed-ended questions concerning the respondent’s general characteristics; and Part 2 comprised 9 multiple-choice items for knowledge of self-care, community health promotion, and being a facilitator; Part 3 d…	Participatory approach to Strengthening the Capability of Family Health Leaders for Community Based Health Promotion	7 months	Strengthened ability alongside knowledge, leadership and motivation to strengthen FHLs’ capability to sustain community-based health promotion and network establishment. Each of these four domains were rated and scored pre- and post-assessment. “Measurements were made at baseline, immediately after the intervention, and at 3 and 6 months after the intervention to assess changes in the FHLs’ knowl…	Objective, Knowledge MCQ ; Subjective Self-Rated Ability, Leadership and Motivation	Phase One: FHL Capability Assessment Form. Phase Two: Observation Checklist	Knowledge, Abilities, Leadership and Motivation.	The FHLs’ knowledge of self-care and health promotion, ability, leadership and motivation had increased significantly after the intervention (p<0.001). The FHLs’ mean scores for knowledge increased from 16.50 at baseline to 22.81 immediately post-intervention, and 22.92 at 3 months post-intervention; this dropped to 19.67 six months post-intervention. Significant_x000D_ changes were also found in…	4
Citraningtyas. et al.	2017	Indonesia	Mixed Methods	7 Psychiatrists, 4 Non-Specialist/Resident Doctors, 3 Psychologists, and 2 Social Workers	16	To enhance mental health workers’ understanding of how to provide relevant assistance to children and adolescents in disaster affected areas.	A Reference Book of learning materials and a Facilitator’s Guidebook for activities	Capacity Building for Child and Adolescent Mental Health in Disaster Areas (CAMHD) training of trainers	5 days	Pre and post tests, using multiple choice questions covering the training materials.	Objective	Pre- post- test scores,	Knowledge	All research participants (n = 16) demonstrated increased knowledge, with a statistically significant mean difference of pretest and posttest scores (p < 0.001). Pre and post tests demonstrated increased knowledge among all participants. Pretest scores ranged from 7 to 15 out of a total score of 20 (35% to 75%), with a mean of 13 (SD = 2.06) (65%, SD = 10.33%). More details are provided in Figure…	4
Cosimi, L.A. et al	2015	Vietnam	Quantitative Non-Randomised	HIV Healthcare Workers	n/a	To build capacity of a team of provincial HCWs and public health staff to provide coaching in clinical skills and in QI. The purpose of the study was to understand whether a provincial coaching team (PCT) model built within the existing infrastructure of the public healthcare system could improve the quality of HIV care throughout the province.	QI Methodology (two-day workshop)	Clinical and Quality Improvement Coaching	1 year	Nine core indicators were measured through chart extraction by clinic and provincial staff at baseline and at 6 month intervals thereafter. Coaching from the team to each of the clinics, in both QI and clinical skills, was guided by results of performance measurements, gap analyses, and resulting QI plans. Once the PCT had gained skills in measurement, QI implementation, and clinical and QI coach…	Objective	Hospital Data	Knowledge and Skills for Clinical and QI . Indicators: documentation of TB screening; adherence screening; whether eligible patients received cotrimoxazole (CTX) prophylaxis; CD4 cell count testing done in the past 6 months; routine lab monitoring (hemoglobin (Hgb); alanine aminotransferase (ALT)) in the previous 6 months; antiretroviral therapy (ART) start within 30 days of determination of clin…	Quality of HIV care was improved throughout all clinics with significant increases in seven of the indicators	3
Crocker et al	2016	Kenya	Qualitative	Government Officials	42	To improve learning, individual performance and programming for CLTS and WASH	1) a pretraining questionnaire to understand trainees' background and expectations; 2) round-one interviews two weeks after initial training to assess learning, attitudes, motivations, ability, and the quality of the training design; and 3) round-two interviews seven months later after training-over-time activities to assess trainee'sperformance, and organizational and external factors that influ…	Community Led Total Sanitation: community led and participatory	7 months	Knowledge and Skills: Knowledge gained was assessed by looking for training concepts recalled during interviews. Skills are not easily measured by interviewing, so potential skills were assessed from round-one interviews by asking trainees to describe how and why they planned to change their work practices.	Objective Content Recall ; Subjective Self Reported	Pre-training questionnaire, then interviews at 2 weeks and 7 months. Survey tools and interviews	Knowledge and Skills: Knowledge gained was assessed by looking for training concepts recalled during interviews. Skills are not easily measured by interviewing, so potential skills were assessed from round-one interviews by asking trainees to describe how and why they plannedto change their work practices.	The training program resulted in trainees learning the CLTS process and new skills, and improving their individual performance through application of advocacy, partnership, and supervision soft skills. The link from trainees' performance to improved programming was constrained by resource limitations and pre-existing rigidity of trainees’ organizations. Training-over-time enhanced outcomes and en…	5
Davila, E.P. et al	2015	Tanzania	Mixed Methods	Epidemiology trained MoH or Hospital Staff	14 initiated, 13 completed	1. To improve knowledge, skills and self-efficacy in NCDs; 2. To improve or increase the number of NCD workplace practices/behaviors; 3. To improve or increase the number of NCD-related institutional/organizational activities and policies (including surveillance systems).	2 week interactive course and 6 month NCD field project	Experiential Learning Theory for Non-Communicable Diseases Training	2 weeks + 6 months	Knowledge and self-reported competence were measured on scales pre- and post-. Skills were self-reported. Self-efficacy was measured alongside knowledge and skills. This was measured in terms of self-reported competencies for particular activities and policies related to NCDs. The training was evaluated using Kirkpatrick’s evaluation model for measuring reactions, learning, behavior and results u…	Subjective and Objective	Questionnaires, Self Evaluation	Knowledge, Skills and Self-Efficacy	Significant improvements in knowledge and self-reported competencies were observed. Trainees reported applying competencies at work and supervisors reported improvements in trainees’ performance. Among the 13 trainees, mean knowledge (based on a 0–100_x000D_ scale) increased significantly from 65.7 to 80.0 (p<0.05) (data not shown). Most trainees reported a ’2’ (not very confident) or ‘3’ (somewh…	3
Dawson, A. et al	2016	Papua New Guinea	Mixed Methods	Midwives	n/a	To determine key factors contributing to maternal health workforce strengthening through an evaluation of the Maternal Child Health Initiative (MCHI) (2012–2013)	Education and capacity building workshops; mentoring and support provided to CMFs; coordination and technical support and advice	The MCHI utilises a capacity building approach involving support, guidance, mentoring and continuing professional development.	2 years	Knowledge and Skills for Teaching and Clinical Practice. Self-reported, they were not applied. Different assessment strategies and tools were used: planning and organisation; curriculum design and development; using different approaches to teaching and enhanced presentation techniques in the classroom. The skills that were less impacted on were: report writing; using the internet to search for in…	Subjective	Interviews, focus group discussions and surveys with clinicians, midwifery students and staff from nursing and midwifery schools and National Department of Health staff. Documentation from stakeholder meetings and regular site reports	Knowledge and Skills (Confidence and Competence): Increased midwifery educators' teaching capacity and increased capacity of clinicians in participating sites	Increased learning opportunities for midwifery educators; Increased midwifery educators teaching capacity; Improved clinical education experiences for students; Increased capacity of clinicians in participating sites	4
Echeveri et al	2018	7 countries in sub-Saharan Africa	Mixed Methods	Primary Healthcare Workers (Clinicians and Community Based Workers)	619	To decrease the treatment gap of mental, neurological and substance use (MNS) conditions through mental health capacity building in refugee primary health care settings in seven countries in Sub-Saharan Africa	mhGAP-HIG modules, as well as specific attention to topics such as collaborative work based on a multilevel intervention approach and context-specific referral systems.	Mental Health Gap Action Programme (mhGAP) Humanitrian Intervention Guide (HIG)	5 days	All of the trainees (clinicians and community workers) who filled in the questionnaires perceive their attitude has positively changed (100%, Table 3), in particular in terms of increased empathy towards people suffering from MNS conditions	Objective and Subjective	Questionnaires and Likert Scales	Knowledge, Attitude, Practice and Skills	Facility-and community-based staff reported strengthened capacities to deliver mental health and psychosocial support interventions as well as changes in their attitude towards people suffering from MNS conditionsMental health training of non-specialized staff in complex humanitarian settings is feasible and can lead to increased competency of providers. However, capacity building is a ‘process’ …	4
Edwards, N. et al	2016	Jamaica, Kenya, Uganda, South Africa	RCT	Direct Care Nurses and Nurse Managers; Researchers; Decision-Makers; and Community Representatives	167	To determine the impact of establishing leadership hubs on HIV care by nurses.	Training workshops	Participatory Action Research for Leadership Hubs	4 year programme, leadership training workshops containted therein.	Validated instruments [62, 72, 83] to measure clinical practices, quality assurance initiatives and workplace policies. Participants were asked to report their own clinical practices and those of their nursing co-workers (12 parallel items for each scale)_x000D_ using a five-point Likert scale. Ten-item scales were used to assess_x000D_ both workplace quality assurance initiatives and workplace p…	Objective and Subjective [Validated Tools]	Self-administered, validated instruments measured clinical practices (reports of self and peers), quality assurance, work place policies and stigma at baseline and follow-up	Knowledge, Skills, Ability, Confidence for Leadership. Capacity for leadership (self reported along 7 items at conclusion of study). Indicators: appraising existing evidence and identifying gaps; initiating and undertaking an evaluation project; ability to disseminate findings; valuing policy relevance and access; confidence to communicate to decision makers; valuing contributions from people in …	By the end of the programme, leadership hub members in each country reported statistically significant improvements in their self-rated capacity to identify and act on gaps in clinical care and health system issues for each of the seven capacity dimensions assessed (see_x000D_ Table 10). Pre-post change scores ranged from 3.59 to_x000D_ 4.59 (on a 10-point scale) for the eight hubs included in_x0…	4
Garg et al	2020	India	Mixed Methods	Medical Doctors	144	To train medical doctors as future trainers and develop competency-based skills for each component of the Maternal Death Surveillance and Response program.	Curriculum of the training sessions was based on the guidelines for the MDSR program issued by the Government of India	Maternal Death Surveillance and Response; Kirkpatrick Evaluation Criteria	2 days	A pre-post questionnaire method was used for the assessment of improvement in the MDSR program related to the knowledge of the participants. A questionnaire with 20 multiplechoice items with a single correct answer was used to evaluate the knowledge with 1 score awarded for correct and 0 for incorrect and unanswered items within an allocated time of 15 min. These questions assessed the participan…	Objective	Learning and reaction evaluations were assessed in each of the individual participants through a pre- post- questionnaire	Knowledge	The mean score of the participants (n=144) increased from 13.2±2.3 in the pretest to 17±1.9 in the posttest (maximum score: 20).	4
Hien et al	2008	Vietnam	RCT	Community Leaders	Intervention Group = 150; Control Group = 154	To evaluate the effectiveness of an educational program entitled ‘Capacity building for community leaders in a healthy living environment,’ and to assess the usefulness of a participatory style of education and the applicability of an intersectoral approach in the educational process.	Written training materials developed, based on guidelines of the World Health Organization (World Health Organization, 1998; World Health Organization, 2002), UNICEF Vietnam (United Nations Children’s Fund, 2004) and the Ministry of Health of the Government of Vietnam (Ministry of Health of Vietnam, 2004).	Participatory approach: Capacity building for community leaders in a healthy living environment’ (CCH)	5 days	A structured pre-assessment questionnaire to assess the baseline knowledge of community leaders in both the intervention and control groups. This was an objective set of measures. The questionnaire assessed four required competency areas for community leaders, called_x000D_ healthy living environment promotion competencies (HPCs): (i) identifying the steps required for_x000D_ a healthy living env…	Objective	Questionnaires	Knowledge and Skills. Healthy living environment promotion competency (HPC) was evaluated by an instrument consisted of four competency areas (knowledge and skills): identifying the steps required for a healthy living environment; understanding the principles to reduce potential health risks;providing public health management to improve the living environment; and applying the principles of healt…	In the intervention group, the competency for identifying the steps required for a healthy environment showed the highest improvement (pre- and post-test scores were 27.0+11.8 and 82.4+17.3, respectively, P , 0.001). The pre- and post-test competencies in this group for understanding the principles to reduce potential health risks were_x000D_ relatively high (59+24.4) and very high (93.7+11.8), r…	4
Hofmann-Broussard, C. et al	2017	India	RCT	Comunity Health Workers	Total of 56: 34 as intervention group, 22 as control group.	To educate about types of mental disorders and their causes, and to provide training on how to manage symptomatic individuals. Primary aims of the training were to increase recognition of mental disorders, to reduce stigmatizing attitudes regarding mental illness, and to increase self-perceived competence in providing care to people with mental health problems.	Vignettes, questionnaires	Mental Health Literacy and Mental Health First Aid	4 days	A pre-course and post-course interviewer administered questionnaire contained questions relevant to MHL, stigmatizing attitudes, and confidence in providing basic mental health care. To assess changes in the participants’ level of MHL, participants were presented with two vignettes taken from a MHL survey previously used in rural India (Kermode, Bowen, Arole, Joag, et al., 2009; Kermode, Bowen, A…	Objective [Validated Tool]	Vignettes, and pre-course and post-course scores through interviewer administered questionnaire	Knowledge, Attitudes and Confidence (Self-Perceived Competence) for Mental Health Literacy (MHL); stigmatizing attitudes; confidence in providing basic health care services	There was a statistically significant increase in the ability of the intervention group to recognize mental disorders in vignettes, a decrease in stigmatizing opinions and an increase in self-perceived competence in working with people who have poor mental health. The findings from this study indicate that the training was effective in achieving modest-to-large improvements on most outcome measur…	3
Imani, P. et al	2015	Uganda	RCT	Clinical Officers, Registered Nurses, or Registered Midwives	72	To test the effects of two interventions, Integrated Management of Infectious Disease (IMID) training and on-site support (OSS), on clinical practice of mid-level practitioners	Courses, distance learning, boost courses	Integrated Management of Infectious Diseases and On Site Support	10 months. IMID training program was a three-week core course, followed over a nine-month period by distance learning and two one-week boost courses at 12 and 24 weeks after the initial training.	A “baseline” assessment was conducted between January and March 2010 prior to any of the interventions and is referred to as time 0. An “endline” clinical assessment was conducted from December 2010 to February 2011, beginning during the ninth OSS visit in arm A, and is referred to as time 1. At both time 0 and time 1, trainees were assessed on a single day on at least five patients at each facil…	Objective [Validated Tool]	Baseline and endline clinical assessment, trainees were assessed on a single day on at least five patients at each facility in each time period.	Knowledge and Practice. Six sets of tasks: patient history, physical examination, laboratory tests, diagnosis, treatment, and patient/caregiver education	The effects of IMID on patient history (aRR = 1.12; 95 % CI = 1.04-1.21) and physical examination (aRR = 1.40; 95 % CI = 1.16-1.68) tasks were statistically significant. OSS was associated with incremental improvement in patient history (aRRR = 1.18; 95 % CI = 1.06-1.31), and_x000D_ physical examination (aRRR = 1.27; 95 % CI = 1.02-1.59) tasks. Improvements in laboratory testing, diagnosis, treat…	4
Kabir and Hossain	2019	Bangladesh	Quantitative Non-Randomised	Primary and Community Level Healthcare Providers	49 at endline	To improve quality of leprosy services through service delivery, capacity development, curriculum development, improved collaboration, coordination, operational research and knowledge sharing to identify and treat leprosy in order to contribute to strengthen existing health systems.	Service delivery at all the MDT centres through capacity development, curriculum development, improved collaboration and coordination, operational research and knowledge sharing activities to identify and treat leprosy in order to strengthen health systems for leprosy. This 3 years project was implemented in 12 districts of Bangladesh jointly by the Ministry of Health and Family Welfare (MoHFW), …	Health Systems Strengthening Project	4 days	Pre-tested structured questionnaires.	Objective	Interviews were conducted using the same pre tested structured questionnaire in both rounds of the survey. “Service Provides Survey Questionnaire”: The questionnaire included knowledge on the diagnosis of leprosy, treatment course, follow-up of the diagnosed cases, leprosy complications, management of complications, referral, and training received on leprosy and their participation in outreach ac…	Knowledge	The study findings demonstrated a significant increase of knowledge on types of leprosy, one cardinal sign, courses of MDT and drug use for the adult PB and MB cases and use MDT for leprosy treatment among primary and other service providers (community level service providers) at the end-line. This result indicates that the efforts of HSS project had a positive impact on knowledge about leprosy a…	2
Kaewboonchoo, O. et al	2011	Thailand	Quantitative Descriptive	Nurses and Public Health Officers	59	To demonstrate that capacity building for occupational disease surveillance (ODS) could enable Primary Care Unit (PCU) health personnel provide occupational health services for workers in the community.	ODS Training Programme	Occupational Disease Surveillance Training Program	5 days	Participants self reported positive changes in knowledge and skills	Subjective	Focus Group Discussions / Needs Assessment	Knowledge and Skills. Specifically, these were for: data collection methods; Capacity Building in Occupational Disease Surveillance; filling out the ODS form; data analysis; knowledge of occupational health concepts; diagnosis of occupational disease; training in reporting procedures and guidelines; enforcement of ODS reporting; and time to perform ODS, making it difficult to diagnose occupationa…	66.7% of participants reported gaining much knowledge about ODS. 54.5% reported gaining much knowledge from the occupational skin disease surveillance session. The remaining topics were judged as providing moderate to much knowledge. There was no specific measure of skills, rather it seems to be incorporated to knowledge.	5
Kamiru H.N. et al.	2009	Swaziland	Mixed Methods	Health Care Providers	101	(1) To assess coverage and delivery of the training program; (2) To determine the impact of the training program on HCPs’ knowledge about HIV and pediatric practices, attitudes toward HIV/AIDS patients, and self-efficacy to provide antiretroviral therapy (ART).	Training manual developed by BIPAI in collaboration with regional partners (BIPAI, 2006). Comprising modules on: epidemiology of HIV infection, pathophysiology of HIV, clinical manifestations of HIV/AIDS, diagnosis, prevention of mother to child transmission of HIV, primary care of HIV-infected child, values clarification, assessing readiness and adherence for ART, ART in children, communicating …	Baylor International Pediatric AIDS Initiative’s (BIPAI) HCP training program in Swaziland.	5 days	The scale measuring clinical care knowledge had 13 multiplechoice questions that address knowledge of HIV, clinical manifestations of HIV, diagnosis, treatment planning, and clinical pediatric care. The self-efficacy scale used in this study has been used in the Nigerian intervention trial to increase HCPs’ comfort in providing care to HIV patients (Ezedinachi et al., 2002). Ten items are measure…	Objective [Validated Tool]	(1) one-group pretestposttest survey with 101 HCPs; and (2) semi-structured in-depth interviews with seven trainers from Baylor College of Medicine and 16 local HCPs in Swaziland.	Knowledge, Attitude and Self-Efficacy	The training program led to a significant increase ( p0.0000) in HCPs’ knowledge about HIV/AIDS, ART, and relevant clinical pediatrics practices between pretest (mean 68.7% SD 13.7) and post training (mean 84.0% SD 12.0). The training program also increased trainees’ self-efficacy to provide ART and their attitudes toward AIDS patients ( p0.0000 and 0.02, respectively).	5
Kim, J.L. et al	2009	Philippines	Quantitative Non-Randomised	Community Leaders	134	The main purpose of the village health worker training program is to improve physical environmental factors such as development of drinking water, latrine construction, waste disposal and also provide better understanding for determinants of health including social environmental factors.	Adult learning workshop method based on community participation as well as capacity building for three days.	Evaluate the effectiveness of a training program‘ aiming to build community participatory health promotion capacity of community leaders. Brookfield's 8 key features of adult learning (1986).	3 days	A questionnaire was developed based on ‘Health Promotion Capacity Checklist’which assessed capacity in 4 feathers; ‘knowledge’, ‘skill’, ‘commitment’, and ‘resource’. Each feather was assessed in 4 point rating scale self-rated by participants. This was based on ‘Health Promotion Capacity Checklist’ by Prairie Region Health Promotion Research Center.	Subjective [Validated Tool]	pre - post evaluation questionnaires, and evaluation questionnaires	Knowledge, Skills, Commitment, Resources	The result showed significant increases in the total health promotion capacity and each feather of health promotion capacities between pre and post assessment of intervention group. But there was no significant change in that of control group. The total health promotion capacity of the intervention group exhibits 0.19 points difference between the pre- (3.06±0.46) and post-assessments (3.25±0.48;…	3
Kohrt et al	2020	Nepal	Mixed Methods	Primary Healthcare Workers	41	To co-facilitate the RESHAPE (REducing Stigma among HealthcAre ProvidErs) intervention embedded within mhGAP training in Nepal.	Five components (service user recovery stories and social contact; aspirational figures; myth busting; stigma didactics; and collaboration) B.A. Kohrt, et al. Social Science & Medicine 250 (2020) 112852 3 were selected for the RESHAPE intervention based on evidence-supported elements of anti-stigma interventions (see Fig. 1). The ‘what matters most’ themes were incorporated into each of these com…	Medical anthropology conceptual framework of “what matters most.”	10 days	Social Distance Scale; mhGAP knowledge assessment; mhGAP attitude assessment; ENhancing Assessment of Common Therapeutic factors (ENACT):	Objective	Likert Scales; MCQs; Observation	Knowledge; Attitude; Clinical Competence	There was a significant increase in learning and self-confidence after six months.	5
Mazia, G. et al.	2009	Swaziland	Quantitative Descriptive	Health Care Providers	132	(a) capacity building of trainers, supervisors and health providers; (b) activities to facilitate organisational changes; and (c) supportive supervision, and monitoring and evaluation.	Modified cascade method: trainer of trainers. The intervention package was developed based on discussions with the MOHSW, site visits to the selected hospitals and clinics, EGPAF project reports and the baseline assessment.	Programmes for the prevention of mother-to-child transmission (PMTCT)	1 month	Knowledge through pre- post- tests. Competence using pre-defined checklists of key tasks such as implementation of the pre-discharge package, counselling and content of the postnatal consultations. Competencies and Skills were measured for ante-natal visits, post-natal care, and HIV and AIDS. These were all measured through observation checklists in monthly visits by national supervisors facilita…	Objective [Validated Tools]	Multiple choice questionnaire as part of pre- and post-tests during the training sessions. This related to knowledge. But overall research methods were: (a) interviews with Global Public Health 255 postpartum women and health providers; (b) direct observation of client-provider interactions in antenatal clinics, maternity wards and postnatal clinics; and (c) facility assessments with emphasis on …	Knowledge, Skills and Competencies	The test results obtained showed that providers’ scores improved by 16% after training. There was a significant increase in the competence of the health workers related to postnatal examinations, and care of mothers and babies (pB0.05B0.01). There were significant increases (from 28 to 80% (pB0.01)) among health providers who said they observed the breastfeeding technique before discharge, as wel…	5
McConnell, K.A. et al.	2017	Guatemala	Quantitative Descriptive	Community Health Nurses	7	To strengthen a long-term health professional capacity building partnership between Guatemalan and US-based partners	lectures and e-learning supports	Breastfeeding Curriculum for Community Health Nurse Education	4 months	Knowledge through pre- post- tests. No specific tool was used, but tests captured content of lecture topics. These tests to measure capacity through knowledge were part of a broader programme evaluation.	Objective	pre - post test questionnaires, and evaluation questionnaires	Knowledge	This evaluation demonstrated effectiveness with an average 10.7% increase in pre- to posttest knowledge scores by learners. The % increase of the mean for each lecture ranged from 1.4 to 19.9% (Figure 2) with an overall average increase of 10.7% among all topics. Overall, the correct score for each lecture improved from a mean of 13.9 to 15.4 out of 20 possible points. Test responses were not pai…	5
Mehrotra et al	2018	India	Mixed Methods	Clinical psychologists and psychiatric social workers	12	To ascertain the effectiveness of Project ECHO, a Hub and Spokes tele-mentoring model to bridge the urban-rural divide in mental health and addiction care in the context of a developing country like India	A curriculum was formulated that included topics such as screening of major mental illness, relapse prevention and motivational interviewing, working with the families of the mentally ill, grief therapy among others. This curriculum was peer-reviewed by experts in the field of mental health and addiction	Integrated Mental Health and Addiction Training. Training through “patient-centric learning”, a core component of NIMHANS ECHO model, with blended learning. Evaluation through Moore’s evaluation framework focusing on participant engagement, satisfaction, learning, competence and performance.	6 months	The knowledge section consisted of 15 questions. On perceived self-confidence and self-efficacy, 16 questions on a 5-point Likert scale were asked that were focused on participant level of confidence in various mental health related situations in the clinic as part of their regular clinical practice.	Objective and Subjective	Pre-post- tests;	Knowledge; Self-Efficacy; Self-Confidence	There was a difference in the mean scores from the pre-test (M = 11.25 ± 2.98) to the final post-test scores (M = 12.91 ± 1.73). The t-test value for repeated means was 3.71 (p < 0-01). With regard to the learning assignments provided to the participants, the first learning assignment M = 2.25 ± 0.45 mean attempts, while the third learning assignment had mean attempts of M = 1.25 ± 0.45	4
Merchant, A. et al.	2015	Mozambique	Quantitative Descriptive	Hospital Personnel and Community Lay People	100 took the training, 88 completed the pre-post questionnaire	To increase the number of first responders in Mozambique, a resource-challenged country, by training on modified ABCD techniques	Trauma resuscitation training program utilized a modified first-aid curriculum based on challenges of prehospital care	Trauma Training Course with modified first aid curriculum	2.5 hours	Knowledge through pre-test, post-test scores. Skills through demonstration of first response skills: Each participant demonstrated scene and airway management, hemorrhage control based on situation tourniquet use vs direct pressure), cervical-spine immobilization, fracture splinting, and safe transport utilizing the_x000D_ common materials previously mentioned. After this handson session, the cou…	Objective Pre- Post- ; Objective Demonstration	a pre-test, intervention, and post-test to evaluate and demonstrate first response skills.	Knowledge and Skills	Hospital personnel had a mean post-test score of 60% (SD = 17, N = 43) and community laypeople had a mean score of 51 % (SD = 16, N = 45). A t test for equal variances demonstrated significant difference between the post-intervention scores for the two groups (p = 0.01). All 100 participants were able to open an airway, externally control hemorrhage, and transport a patient with appropriate preca…	5
Minh, P.D. et al	2013	Vietnam	Quantitative Non-Randomised	Pharmacy Staff	1200 took part in training. 281 and 275 respectively conducted the pre- and post- survey	To strengthen the capacity of pharmacy staff in Vietnam to deliver client-oriented, accurate healthcare information and appropriate services for childhood diarrhoea and emergency contraceptive pills (ECP).	Training on customer relations, good pharmacy practice, childhood diarrhoea and ECP over a period of 1 month, consisting of lectures, discussion, question-and-answer sessions and role-playing	Training and Supportive Supervision of Pharmacy Staff	3 days	We compared baseline and 6-month post-intervention surveys to ascertain changes in knowledge, attitudes and practice of pharmacists, using univariate statistics to ﬁnd signiﬁcant differences. Questionnaires gathered demographic data as well as information on general attitudes and practices, and on knowledge, attitudes and practices of pharmacy staff for diarrhoea in children and emergency contrac…	Objective [Validated Tool]	pre-post data collected through survey	Knowledge, Attitudes and Practice	After interventions, pharmacy staff knowledge was significantly improved on most of the measured indicators. Knowledge of dehydration symptoms for diarrhoea increased from 19% to 88%, and for side effects of ECP increased from 27% to 77%. While assessment of actual practice revealed that this knowledge was not always used, significant improvement was observed. Before interventions, 12% gave infor…	4
Murugesan, N. et al	2009	India	Quantitative Descriptive	Physicians	3023	To increase the national capacity for management of diabetes by improving the knowledge of doctors on diabetes care and to change their attitude and approach to chronic care of diseases	Training methods, curriculum contents, methods of dissemination of information	Diabetes Training Program for Physicians	5 days	Data collected from pre- and post-evaluation questionnaires and impact evaluation questionnaires, centred around the contect of the workshop lectures.	Objective	Pre- and post-training knowledge scores, feedback on usefulness of training modules, prioritizing activities to be introduced in their practice and methods to be used for raising public awareness on diabetes.	Knowledge	The training significantly improved knowledge on treatment, complications, pathophysiology and diagnosis of diabetes ( p < 0.001). At the baseline, knowledge on diagnosis (35.7%) and complications (31.8%) was low and scores on diabetes monitoring was the highest (53%). Scores improved on all aspects of diabetes. Score improved by 16–17% on treatment, complications and pathophysiology, 14.3% on di…	4
Mutale, W. et al.	2017	Zambia	Mixed Methods	Health Workers	280 in Phase One and 164 in Phase Two	To improve health sector governance and create an environment that is result-oriented, accountable and transparent.	Workshops, Mentorship, Case Studies	Combined leadership and management concepts from Donald and James Kirkpatrick’s learning and training evaluation theory (2006), McLeroy et al (1988) socioecological model of behavioural and work done by the Management Sciences for Health (MSH).	6 - 12 months	A self-efficacy/confidence scale and a management and leadership tool with a 10-point Likert scale to measure responses to statements relating to management capacities, and a 5-point Likert scale to measure responses to statements relating to job-satisfaction and commitment to the organization._x000D_ The questions were adapted from the Clinical Leadership Competency Framework (CLCF) and Medical …	Subjective [Validated Tool]	Knowledge quizzes before and after. Management and leadership survey. Workplace Climate Tool	Knowledge, Self-Efficacy (Confidence) and Motivation	On average, knowledge levels increased by 38% after each workshop. A comparison of the average self-rated scores from 444 management and leadership survey responses before ZMLA and after ZMLA training showed a significant increase in the proportion of participants that felt adequately trained to undertake management and leadership, from 63% (before) to 99% (after) in phase 1 and 43% (before) to 9…	5
Namagembe, A. et al	2012	Uganda	Quantitative Non-Randomised	Health Professionals	194 participants. 118 were observed pre- and post-. 17 lab professionals were observed for malaria related tests	To improve the management of febrile patients, and encourage communication and trust among people responsible for different tasks	Didactic and practical sessions. Experts used a standardized tool for children less than five years of age and similar tool for patients five or more years of age.	Course for Integrated Management of Malaria with both didactic and practical elements.	6 days	118 (86%) clinicians were observed during patient encounters by expert clinicians at baseline and during three follow-up visits approximately six weeks, 12 weeks and one year after the course. Seventeen of 30 laboratory professionals (57%) were assessed for preparation of malaria blood smears and ability to interpret smear results of 30 quality control slides.	Objective	The evaluation used three complementary sources of data: 1) on-site observation of clinical care and laboratory testing, 2) UMSP surveillance data on four clinic-level performance indicators, and 3) quality assurance data on the laboratories.	Skills	Percentage of patients at baseline and first follow-up, respectively, with proper history-taking was 21% and 43%, thorough physical examination 18% and 56%, correct diagnosis 51% and 98%, treatment in compliance with national policy 42% and 86%, and appropriate patient education 17% and 83%. In estimates that adjusted for individual effects and a matched sample, relative risks were 1.86 (95% CI: …	5
Namazzi, G. et al	2014	Uganda	Mixed Methods	Midwives, Nurses, Nursing Assistants, Medical Officers, Clinical Officers	105	To build capacity for maternal and newborn care at a district hospital and lower-level health facilities. Aim to increase frontline health worker capacity through district-led training, support supervision, and mentoring at one district hospital and 19 lower-level facilities.	An integrated training maternal and newborn manual, addressing the major causes of maternal and newborn deaths and morbidity in Uganda. In addition, training in maternal and perinatal mortality auditing was provided according to Ministry of Health guidelines	WHO Health Systems Strengthening Building Blocks, nested within Randomised Control Trial	6 days, and 1 year after implementation	Documentation of formal training. With involvement of facility administration and district leadership, frontline workers attended in-service refresher training in obstetric and newborn care, modified for the level of service delivery.	Objective	Knowledge tests were given before and after training, as well as after 1 year of implementation	Knowledge	The mean post-training knowledge score was 68% compared to 32% in the pre-training test, and 80% 1 year later	4
Okereke, E. et al.	2015	Nigeria	Quantitative Descriptive	Medical Officers, Nurses/Midwives, Community Health Extension Workers (CHEWS)	33	To assess whether clinical mentoring increased the clinical knowledge levels of the mentored health workers and consequently their capacity to provide better quality healthcare services.	Activities such as teaching during ward rounds, carrying out surgeries, as well as conducting outpatient clinics	Clinical Mentoring for Health Systems Strengthening	Once weekly visits over 6 months	(1) Analysis of key operational statistics from the intervention health facilities and assessment of the responses of the mentored health workers from questions posed by the study evaluators. (2) T-test statistical analysis of the pre- & post knowledge test scores of the 33 mentored health workers across the five clinical mentoring health	Objective	Questionnaires were used to determine biodata and knowledge scores of mentored health workers and also key departmental activities before and after a 6 months period of introduction of clinical mentoring. Clinical knowledge tests were developed and administered_x000D_ as 'pretest' and 'posttest' questionnaires.	Knowledge	Over 90% of the 33 mentored health workers showed an increase in their knowledge scores. The mean percentage score of the health workers increased significantly from 56.3±2.1 before the start of clinical mentoring to 74.7±1.7 (p<0.001) six months later	4
Oladele et al	2020	Nigeria	Mixed Methods	Health care providers	761	To improve health-care provider (HCP) awareness and clinical skills in the management and prevention of cryptococcal meningitis (CM).	Modules included basic background information on CrAg and CM as well as interactive case studies. Practical ‘hands on’ sessions for CrAg testing and LP simulations wereconducted using a practice mannequin (Lumbar Puncture Model; Limbs and Things1). Certificates of trainings were awarded to participants upon completion of the modules and posttest assessments	CDC Cryptococcal Screening Program Training Manual for Healthcare Providers (CS232487-A 08/2012) and course materials from the www.LIFE-Worldwide.org website.	7 months	Questionnaire for the pre- and post-test assessment consisted of two sections and a total of 14 items. The first section included 8 items focused on the diagnosis of cryptococcal meningitis while the second section included 6 items focused on pre-emptive antifungal and CM treatment recommendations. The participants were asked to respond to each item statement with a “True (T)” or “False (F)” answ…	Objective	A 14-point pre and post-test assessment instrument was designed to capture the impact of the training	Awareness; Skllls	Training significantly improved HCPs’ understanding of Nigerian policy on CrAg screening, CM diagnosis and best management practices. TPost-training, HCPs were significantly more likely to respond correctly to all 14 assessment items, with the mean percentage score rising to 91.0% from a pre-training value of 60.0%. FGDs revealed that many of the HCPs were not aware of the CrAg screening and pre-…	4
Oleribe, O.O. et al	2018	West Africa	Quantitative Descriptive	Physicians	602	To deliver sustainable education and training for doctors across the region to improve patient care.	A curriculum jointly designed by the RCP-WACP team to deliver biannual 5-day training courses over a 3-year period. Doctors as Educators program curriculum.	Millennium Development Goal (MDG) 6 Partnership for African Clinical Training (M-PACT) program: an in-service training approach	5 days	Pre- and post- knowledge scores (no details on whether objective or subjective). Also, 6 month observations from reports.	N/A	Pre-and post-course testing, as well as daily and summative assessment to evaluate the courses. We also conducted a six-month post-training evaluation.	Knowledge	Pre-course clinical knowledge scores ranged from 35.1% in the Freetown Course to 63.8% in Accra Course 1; whereas post-course scores ranged from 50.5% in the Freetown course to 73.8% in Accra course 1. A 6-months' post-training review of participants revealed that there was an influence on knowledge and clinical practice in 100% of participants, which was significant in 65.28%; with over 97% (sig…	0
Perrone, L.A.	2016	Middle East and North Africa	Mixed Methods	Clinical and Public Health Lab Professionals	17	To teach leadership and management skills to laboratory supervisors, the programme enabled participants to improve laboratory testing quality and operations.	An in-person programme orientation and course on laboratory systems, 4 online courses, and the applied Capstone Project	Competency-based, blended-learning, mentored professional development programme	4 weeks	Laboratory capacity self- assessment scores before and after the programme. Participants completed comprehensive assessments to evaluate their laboratory’s operations in 11 areas. Surveys assessed learner satisfaction with content, and pre/post-course tests, and in-course quizzes and assignments measured participants’ comprehension; Capstone Project assignments demonstrated the application of cou…	Subjective	Self-assessment scores	Skills	80% of participants completed the course and made impactful changes in their laboratories. All participants improved their leadership and management skills and their laboratories’ performance during the programme. Only results for lab performance are reported, not for management and skills.	3
Pringle, K. et al.	2015	Nicaragua	Quantitative Descriptive	Physicians	33	To increase healthcare capacity to manage injuries may be an effective way to decrease morbidity and mortality	Traditional didactic methods and low-cost simulation methods	Advanced Trauma Life Support Course	5 days	Pre- and post- written examination scores AND pre- post- scores for simulation cases	Objective	pre- and postwritten tests, and by scoring pre- and post-simulation scenarios.	Knowledge (of trauma concepts)	After the course, overall written examination scores improved 26.3% with positive mean increase of 15.4% (p < 0.001). Overall, simulation scores based on the number of critical actions completed improved by 91.4% with a positive mean increase of 33.67 (p < 0.001). The time to critical action for completion of the primary survey and cervical spine immobilisation was reduced by 55.9% and 46.6% resp…	4
Scheel, J.R.	2016	Uganda	Quantitative Descriptive	Healthcare Workers	61, including 13 radiologists, 13 other physicians, 12 technologists, and 23 midlevel providers.	To improve the accuracy of Ugandan healthcare workers interpreting breast ultrasound.	Educational course with pretest knowledge assessment, a series of lectures on breast imaging interpretation and standardized reporting using a condensed BI-RADS, and a posttest knowledge assessment.	American College of Radiology (ACR) Breast Imaging Reporting and Data System (BI-RADS)	2 days	The test consisted of 53 different single-breast ultrasound images obtained from multiple US institutions. The images were selected from a larger set based on quality and difﬁculty, as determined by 12 residents and three breast imaging fellows at the University of Washington. These were accompanied by pre-test post-test answer sheets.	Objective	pre- post- knowledge assessment	Knowledge and Skills	Most groups improved in identifying the finding type (P < 0.05). All occupations showed improved use of descriptive terms for the shape and internal echogenicity of masses (P < 0.05). Most groups showed significant improvement in recommendations for normal and benign findings with a corresponding reduction in biopsy recommendations.	4
Sennun, P. et al.	2006	Thailand	Mixed Methods	Health Officers. District Level Supervisors	18 District Level Supervisors, 6 Health Officers and 195 Clients	To compare and identify the strengths and challenges of two different supervision models, to determine their effects on enhancing the health promotion capacity of health officers in two PCU. Phase One: to improve the knowledge and abilities of district level supervisors, to set plans for supervision and to develop tools for supervision. Phase Two: to compare the results of the two supervisory mod…	Participatory training course	Participatory supervision model: building health promotion capacity among health officers and the community	6 months	To improve the knowledge and abilities of district level supervisors, to set plans for supervision and to develop tools for supervision. Measurements: Health officers job satisfaction measured through 33 items with 5 point scale. Clients perception of service quality and clients care satisfaction before and after supervision. THIS IS THE BEFORE AND AFTER / Proactive health promotion services were…	Subjective Self-Assessment ; Objective Observation	Two different supervisory models;	Knowledge and Ability (for supervision)	Differences in the supervisory models; they are discussed	5
Sharma et al	2019	India	Quantiative Descriptive	Physicians / Medical Officers	2162	To learn about new, as well as emerging information and technologies which could play a pivotal role in improving their patient management skills regarding hypertension. To improve the confidence of physicians by addressing any knowledge gaps that may exist due to lack of training at the graduate level.	This course was delivered in a modular format with contact sessions conducted once-a-month, only on weekends at regional centers located in their respective cities.	The Certificate Course in Management of Hypertension (CCMH)	1 year	Regular assessments throughout the course duration in the form of pre and post-tests, interim assignments, and exit examination.	Subjective	Self-Reported Pre-Post Questionnaires. The sessions were evaluated every month on a set of predetermined parameters through on-site visits by a panel of trained observers, as well as telephonic interviews of participants by the program secretariat.	Knowledge, Confidence	The cumulative results of the evaluation studies conducted for 4 batches of the course revealed that 92% of the participants perceived an improvement in their knowledge regarding hypertension and its complications after the course. A total of 87% of participants reported an improvement in confidence in initiating pharmacotherapy in patients with hypertension and 61% stated that their confidence i…	0
Sijbrandj et	2020	Sierra Leone	Cluster Randomised Trial	Primary Healthcare Workers	408	To evaluate the effectiveness of a one-day PFA training on the acquisition and retention of knowledge of appropriate responses and skills in the acute aftermath of adversity in Peripheral Health Units (PHUs) in post-Ebola Sierra Leone	PFA trainings were based on a PFA ToT manual adapted by the WHO Mental Health focal person for Sierra Leone which included elements of mental health awareness along with PFA training based on the PFA Facilitators’ Manual for Orienting Field Workers [2]	Psychological First Aid Principles	1 day	Knowledge and understanding of psychosocial support principles and skills were measured with a questionnaire and two patient scenarios to which participants described helpful responses. Professional attitude, confidence, and professional quality of life were assessed using self-report instruments. All were measured through questionnaires with various numbers of items.	Objective and Subjective	Assessments took place at baseline and at three- and six-months post-baseline, through knowledge retention questionaires, observation scenarios and self-reported scales.	Knowledge, Skills, Attitude, Confidence, Professional Quality of Life (Satisfaction)	The PFA group had a stronger increase in PFA knowledge and understanding at the post-PFA training assessment (d = 0.50; p < 0.001) and at follow-up (d = 0.43; p = 0.001). In addition, the PFA group showed better responses to the scenarios at six-months follow-up (d = 0.38; p = 0.0002) but not at the post-assessment (d = 0.04; p = 0.26). No overall significant differences were found for profession…	3
Soeters, H.M. et al	2018	Guinea	Quantitative Descriptive	Physicians, Nurses, or other Health Professionals	1625	To meet a need for infection prevention and control (IPC) training and support.	Trainings included didactic and hands-on training on Ebola disease transmission, patient triage, donning and doffing PPE, safely cleaning bodily fluid spills, medical waste management, and preparation of chlorinated water solutions for hand washing and disinfection. Trainings alternated between didactic (55% of training time) and hands-on (45%) segments.	Ebola Infection Prevention and Control guidance from WHO and CDC	3 - 4 days and 2 days	A 30-question, multiple-choice test regarding Ebola and IPC practices (S1 Appendix) was developed by staff from the Guinea Ministry of Health and Public Hygiene, WHO, INSP, and CDC to broadly reflect the content of the training materials, and was administered to all participants at the beginning and end of each IPC training. As the test was developed for emergency response, it had not previously …	Objective	To assess changes in knowledge associated with the training, a 30-question, multiple-choice test regarding Ebola and IPC practices was developed. Also practical evaluations	Knowledge	IPC training resulted in clear improvements in knowledge and was feasible in a public health emergency setting. Median test scores increased 40% (interquartile range [IQR]: 19–86%) among HCW, 15% (IQR: 8–33%) among IPC trainers, and 21% (IQR: 15–30%) among IPC supervisors (all P<0.0001) to post-test scores of 83%, 93%, and 93%, respectively	4
Spagnolo et al	2020	Tunisia	Randomised Trial	Primary Care Physicians	112	To evaluate the impact of an mhGAP-based training programme (version 1.0) on PCPs’ mental health knowledge, attitudes, self-efficacy and self-reported practice. First, we aimed to evaluate the training’s short-term impact, specifically, immediately following its implementation (at 6 weeks). Second, we aimed to evaluate the training’s long-term impact, specifically, 18 months post-implementation.	mhGAP-IG (version 1.0; WHO, 2010) : a standardized training tool requiring adaptation to the local context before implementation. Specific training modules considered priority conditions: general principles of care, depression, psychosis, suicide/self-harm and substance use disorders (i.e. alcohol and drug use).	Mental Health Gap Action Programme (mhGAP) Intervention Guide (IG). The Mental Illness: Clinicians’ Attitudes (MICA) Scale (version 2). 4.0)	6 weeks	Knowledge Questionnaire developed by WHO; MICA Scale (Mental Illness: Clinician's Attitudes); Self-Efficacy Questionnaire; Self-Reported Mental Health Practice	Objective and Subjective	Questionnaires, pre-tested by trainers and tutors (Spagnolo et al., 2018), were administered at four times: baseline, prior to randomization (January 2016); following Group 1’s training (March 2016); following Group 2’s training (April to May 2016); and 18 months after implementation (September 2017).	Knowledge, Attitude, Self-Efficacy and Practice	Statistically significant interactions were found for mental health knowledge, attitudes and self-efficacy. When compared with PCPs assigned to Group 2 (the control measure), the training encouraged an increase in PCPs’ mental health knowledge scores, F(1,90) ¼ 19.59, P < 0.001, an increase in self-perceived confidence in capabilities to detect, treat and manage mental health problems in primary …	4
Stephens, T. et al	2017	Sri Lanka	Quantitative Descriptive	Nurses	584	To deliver and further evaluate short critical care nurse training course for nurses whilst simultaneously building local training capacity to ensure sustainability at scale	MCQ pre- and post-, lectures, and practical skills sessions	Development and evaluation of the Network for Improving Critical Care Skills Training (NICST) programme in Sri Lanka	2 days	Knowledge and skills (Kirkpatrick Level 2) were evaluated through assessment of the participating nurses using an identical pre- and post- course MCQ assessing clinical knowledge related to ICU nursing practice and a post-course only clinical skills assessment using an Objective Structured Clinical Assessment (OSCA). Only the results of the MCQ are presented in the paper.	Objective [Validated Tool]	pre/post course Multi-Choice_x000D_ Questionnaires.	Knowledge and Skills	Each course demonstrated a significant increase (p ≤ 0.0001) in MCQ scores. There was no significant difference MCQ scores (p = 0.186) between overseas faculty led and local faculty led courses. With each iteration of the course, post-course MCQ results were significantly higher than pre-course results (p ≤ 0.0001; Wilcoxon Sign Rank Test).	2
Taieb et al	2018	Cameroon	Evaluation (Quantitative descriptive)	Medical Doctor, nurse, pharmacist, dental surgeon or biologist working in a health facility	98	To assess and improve Cameroonian health care staff knowledge on snakebites and standard of care of snakebite cases	Lectures and practical exercises in small groups	/	2 days	38 MCQs covering all aspects of the training (knowledge of care, first-aid, ecology and epidemiology)	Objective	MCQ scores	Knowledge, Attitude and Practice	After the training, the overall knowledge on snakebites of the 81 attendees was higher than prior to the training. The median [IQR] score was 26.0 [22.0–28.0]. The median [IQR] score post-training was higher in medical doctors than in nurses and other health professionals (28.0 [25.5–30.0], 22.0 [21.0–26.0] and 25.0 [23.0–26.0], respectively; p	2
Tarannum et al	2019	Bangladesh	Quantitative Descriptive	Primary Health Care Workers	62	To scale up mental health services through capacity building of medical staff in refugee health facilities to enable them to identify and manage people with mental, neurological and substance use conditions	Mental Health Gap Action Programme Humanitarian Intervention Guide (mhGAP-HIG) as the central tool. Each day included a range of discussions, role plays, case studies and video presentation	Mental Health Global Action Programme (Capacity Building is a Process and not an Event)	3 days	Correct answers on pre- post- test mH-Gap training / observation of clinical sessions	Objective	A modified standardised assessment designed by the WHO for training on the mhGAP (pre-test / post-test)	Knowledge, Skills	Comparison of pre- and post- test score on correct answers, and percentage of participants demonstrating certain skills. These were connected to other organisational level outcomes such as number of consultations and referral systems.	3
Tharkar, S. et al.	2009	India	Mixed Methods	Primary Care Physicians	309	To strengthen the capacity of primary care physicians in prevention and control of diabetes	Education materials, evaluation tools, knowledge assessment, clinical practice assessment	Training Program on Primary Prevention of Diabetes	2 days	(i) knowledge assessment done by administering a tool to the doctors before the start and towards the end of the sessions and (ii) clinical practice assessment - interviewing the doctors to assess diabetes service delivery, after six months. The first tool was developed to assess the effect of training on the knowledge levels of the doctors on diabetes. The second instrument was developed to eval…	Objective	MCQ / Survey on self-care	Knowledge, Practice and Self-Care Attitude	A significant improvement in identification of risk factors and high risk groups, primary prevention methods, screening and diagnostic procedures and treatment of diabetes by the physicians were observed. After 6 months, considerable improvement in diabetic care delivery to patients at community level was observed and some physicians had started organizing screening and awareness campaigns in the…	3
Weaver et al	2012	Uganda	Cluster Randomised Trial	Mid-Level Practitioners	36 MLPs per arm. (72 participants in total).	To enhance clinical competence for prevention, management, and control of infectious diseases by mid-level practitioners. The hypothesis for the single-arm intervention with pre-post design was that the IMID course is effective at building clinical competence, where competence was measured by participating clinicians’ scores on written case scenarios. The hypothesis for the cluster-randomized tri…	3-week IMID core course addressing diagnosis and management of HIV/AIDS, malaria, TB, diarrhea, acute respiratory infections and other infections of local importance in pregnant women, non-pregnant adults, infants and children. Its content was specifically adapted to Ugandan national policy and to the clinical context of a health center IV (HC IV), which included responsibility for child health a…	Integrated Management of Infectious Disease (IMID) and On Site Support (OSS)	A 3-week core course, followed over a 24-week period by two 1-week boost courses and distance learning.	Scores on written case scenarios.	Objective	The protocol for this trial and supporting CONSORT checklist are available as supporting information; see Protocol S1 and Checklist S1.	Knowledge and Clinical Reasoning Skills for Clinical Competence: For example: each block contained material relevant to HIV/AIDS, malaria, tuberculosis, and selected other infectious diseases in pregnant women, nonpregnant adults, and infants/children. The competencies differed_x000D_ across blocks; for example case scenario 2 in block A addressed_x000D_ AIDS in a non-pregnant adult, whereas case…	For the pre/post period (t0 to t1), in which the intervention did not differ across arms, we observed significant scenario score increases for both arms (Table 2). The aggregate mean score change (95% confidence interval, p-value) from t0 to t1 was +9.8 ((8.0, 11.6), p,0.001). For the randomized parallel-arm period (t1 to t2) in which arm A received OSS but arm B did not, mean scores remained ess…	4
Werdernberg et al	2018	Rwanda	Mixed methods	Healthcare Workers	71	The All Babies Count (ABC) initiative was a comprehensive health systems strengthening intervention designed by Partners In Health in collaboration with the Rwanda Ministry of Health to improve neonatal care in rural public facilities	Clinical and QI mentorship within a learning collaborative. Integrated onsite clinical and QI mentorship to improve HCW skills and support system-level QI projects in neonatal and maternal care	All Babies Count Initiative. Learning collaborative with clinical and QI mentorship and training	18 months	Questions included: confidence in QI methods, leadership, teamwork, data use, peer-to-peer learning, motivation, and work environment using a Likert scale as well as presence of barriers to care such as knowledge, time, and resources.	Objective and Subjective	Likert Scales	Attitude; Practice	HCWs reported a reduction in barriers to quality care delivery related to training (p = 0.018); increased QI capacity (knowledge 37 to 89%, p < 0.001); confidence (47 to 89%, p < 0.001), QI leadership (59 to 91%, p < 0.001); and peer-to-peer learning (37 to 66%, p = 0.024).	5
Williams, A.B. et al	2014	Vietnam	Quantitative Descriptive	Nurses	87	To develop and sustain a national network of nurse-trainers who could provide a range of HIV continuing education and training experiences to Vietnamese nurses	Pedagogical strategies and experiential learning, training modules	Competencey testing and on-site support	2 - 4 days	Structured questionnaire: the questionnaire solicited professional demographic information / HIV knowledge / self-report of attitudes towards PLWH and injecting drug-users / self-confidence on dealing with PLWH and self-injecting drug users / self-confidence on teaching skills. Also, a test of pre- and post-training, and finally, pre- and post- workshop changes on the part of participants. ALL OF…	Subjective	(a) outcome evaluation of the initial train-the-trainer workshop, (b) monitoring of the number and types of programs conducted by the trainees between workshops, and (c) assessment of pre- and postworkshop changes on the part of participants in a subset of trainee facilitated training programs.	Knowledge, Attitudes, Self-Confidence	87 nurses: their HIV knowledge increased significantly (p = .001), as did teaching self confidence (p = .001 to .007). At entry to the train-the-trainer program, the mean preworkshop knowledge score was 57 of a possible 100 (median 5 60, range 5 17–80). Eighty-one trainees completed a postworkshop questionnaire with a mean score of 70 (median 5 70, range 5 33–93). The increase in knowledge was st…	5
Wilson et al	2020	Malawi	Retrospective Cross Sectional Study	Palliative Care Community Health Workers	60	To evaluate the CHW training programme that integrated technology into their rehabilitation care delivery. to incorporate technology into the rehabilitation care in a health system set in a low-income, resource-limited setting.	Topics covered in the training programme included a review of the rehabilitation skills, introduction to the use of technology in rehabilitation care, prepared case examples using rehabilitation skills and technology, and real-case examples using rehabilitation skills and technology. Following discussions of realcase examples in small groups, the cases were presented to the large group. Lecture, …	Case Study	2 days	A written pre- and postknowledge test (10 questions, multiple choice), skills competency checklist (16 skills, observed as performed competently or not performed competently) and a post-training programme survey (13 questions including four Likert scale questions (no, a little, some, a lot), 8 short answer and 1 open comment).	Objective	A written pre- and post-knowledge test, skills competency checklist and a post-training programme survey.	Knowledge, Skills	Table 2 contains the pre- and post-knowledge test means and score range. Both groups showed significantly greater knowledge on the post-test compared to the pre-test. All of the participants demonstrated skill competency in 100% of the 15 skills assessed by a physical therapist or final year physical therapist student.	3
Yu et al	2019	Haiti	Mixed Methods	Community Health Worker Supervisors	22	To examine the effectiveness and cultural compatibility of a community health worker (CHW) training programme on water, sanitation and hygiene (WASH) in Haiti. The aim of the programme was to (1) expand health literacy and (2) encourage healthy WASH practices in the community.	Didactic training with WASH content and practical and field coaching	TTT Model for Health Education	2 weeks	30 MCQ and True/False Questions to Test Knowledge.	Objective	Paired t-tests to capture change in knowledge (as part of broader mixed-methods approaches)	Knowledge	Scores on the pre-course test were non-normally distributed, with skewness of −1.907 (standard error [SE]=0.524) and kurtosis of 4.985 (SE=1.014). Scores on the post-course test were normally distributed, with skewness of −.309 (SE=.524) and kurtosis of .900 (SE=1.014). Since t-tests are moderately robust to violations of the assumption of normality (Hamilton, 2012), we use pairedsamples t-test t…	3
